# Supplementary material for: A novel differential diagnostic model based on multiple biological parameters for immunoglobulin A nephropathy
Source: BMC Med Inform Decis Mak. 2012 Jun 27;12:58. doi: 10.1186/1472-6947-12-58 (PMC3488968; doi:10.1186/1472-6947-12-58)
Supplement: Additional file 2 — Table S1. Hispathologic diagnosis. [file 1472-6947-12-58-S2.xls]

## Sheet: Histopathologic diagnosis
No.	gender	age	Group	Histopathologic Diagnosis	M	E	S	T	Ratio of glomerulus with segmental sclerosis	Ratio of glomerulus with sclerosis	Ratio of glomerulus with crescent	interstitial inflammation (1=Yes;0=None)	small atery lesion (1=Yes;0=None)	IgG	IgA	IgM	C3	C4	C1q	Fib
305	2	38	0	crescentic glomerulonephritis	\	\	\	\	0	0	38	1	1	0	0	0	1	0	1	0
218	1	44	0	diffuse proliferative glomerulonephritis	\	\	\	\	5	5.3	5	1	1	1	0	0	1	0	1	0
235	2	33	0	focal glomeruloscerosis	\	\	\	\	0	13.6	5	1	1	1	0	0	0	0	0	0
256	2	40	0	focal glomeruloscerosis	\	\	\	\	0	0	0	1	0	0	0	0	0	0	0	0
323	2	40	0	focal glomeruloscerosis	\	\	\	\	0	16.7	0	1	1	0	0	0	0	0	0	0
238	1	19	0	focal glomeruloscerosis and tubulo-interstitial nephritis	\	\	\	\	0	66.7	0	1	0	0	0	0	0	0	0	0
288	1	43	0	focal glomeruloscerosis and tubulo-interstitial nephritis	\	\	\	\	0	20	0	1	1	0	0	0	1	0	0	0
340	2	48	0	focal glomeruloscerosis and tubulo-interstitial nephritis	\	\	\	\	0	100	0	1	0	0	0	0	0	0	0	0
317	2	15	0	focal sclerosing glomerulonephritis, FSGN	\	\	\	\	0	71.4	0	1	0	1	0	0	0	0	0	0
266	2	13	0	focal segmental glomerulosclerosis, FSGS	\	\	\	\	7	0	0	0	0	0	0	0	0	0	0	0
313	2	47	0	focal segmental glomerulosclerosis, FSGS	\	\	\	\	17	33.3	0	1	1	0	0	0	0	0	0	0
320	1	21	0	focal segmental glomerulosclerosis, FSGS	\	\	\	\	8.7	26.1	4.3	1	1	0	0	0	0	0	0	0
324	1	56	0	focal segmental glomerulosclerosis, FSGS	\	\	\	\	0	0	0	1	1	0	0	0	0	0	0	0
328	2	29	0	focal segmental glomerulosclerosis, FSGS	\	\	\	\	5.6	0	0	1	0	0	0	0	0	0	0	0
301	1	62	0	membrano-proliferativeglomerulonephritis，MPGN	\	\	\	\	14	43.2	5	1	1	1	1	1	1	1	1	1
217	1	29	0	Membranous nephropathy, MN	\	\	\	\	0	4.3	0	1	0	2	0	0	0	0	0	0
229	1	41	0	Membranous nephropathy, MN	\	\	\	\	0	0	0	0	0	2	0	0	1	0	0	0
242	2	28	0	Membranous nephropathy, MN	\	\	\	\	0	0	0	0	0	2	0	0	0	0	0	0
247	1	51	0	Membranous nephropathy, MN	\	\	\	\	0	0	0	0	0	0	0	0	2	0	0	0
253	2	46	0	Membranous nephropathy, MN	\	\	\	\	0	0	0	0	0	1	0	0	1	0	1	0
259	1	63	0	Membranous nephropathy, MN	\	\	\	\	0	0	0	1	1	1	0	0	1	0	0	0
260	2	56	0	Membranous nephropathy, MN	\	\	\	\	0	0	0	1	1	1	0	0	1	0	0	0
276	2	29	0	Membranous nephropathy, MN	\	\	\	\	0	0	0	0	1	2	0	0	1	0	0	0
277	2	48	0	Membranous nephropathy, MN	\	\	\	\	0	0	0	1	0	2	0	0	1	0	0	0
279	1	51	0	Membranous nephropathy, MN	\	\	\	\	0	0	0	1	1	2	0	0	1	0	0	0
284	1	67	0	Membranous nephropathy, MN	\	\	\	\	0	9.5	0	1	1	2	0	0	1	0	0	0
291	2	60	0	Membranous nephropathy, MN	\	\	\	\	0	0	0	1	1	2	0	0	1	0	0	0
293	2	46	0	Membranous nephropathy, MN	\	\	\	\	0	8.3	0	0	0	1	0	0	1	0	0	0
294	2	23	0	Membranous nephropathy, MN	\	\	\	\	0	0	0	1	0	1	0	0	1	0	0	0
299	2	37	0	Membranous nephropathy, MN	\	\	\	\	0	0	0	0	0	2	0	0	1	0	1	0
306	2	42	0	Membranous nephropathy, MN	\	\	\	\	0	0	0	0	0	1	0	0	0	0	0	0
307	2	45	0	Membranous nephropathy, MN	\	\	\	\	0	0	0	0	0	2	0	0	1	0	0	0
310	2	40	0	Membranous nephropathy, MN	\	\	\	\	0	0	0	1	0	1	0	0	0	0	0	0
329	2	43	0	Membranous nephropathy, MN	\	\	\	\	0	9.5	0	1	0	1	0	0	2	0	0	0
331	1	54	0	Membranous nephropathy, MN	\	\	\	\	0	0	0	1	1	2	0	0	0	0	0	0
333	2	17	0	Membranous nephropathy, MN	\	\	\	\	0	0	0	0	0	1	0	0	1	0	0	0
344	1	58	0	Membranous nephropathy, MN	\	\	\	\	0	9.7	0	1	1	2	0	0	0	0	0	0
224	2	54	0	mesangial proliferative glomerulonephritis	\	\	\	\	0	14.3	14	1	1	0	0	0	0		0	0
232	1	11	0	mesangial proliferative glomerulonephritis	\	\	\	\	0	0	0	0	1	0	0	0	0	0	0	0
236	1	27	0	mesangial proliferative glomerulonephritis	\	\	\	\	0	0	0	1	1	0	1	0	0	0	0	0
239	1	65	0	mesangial proliferative glomerulonephritis	\	\	\	\	0	15.8	0	1	1	1	0	0	1	0	1	0
252	1	35	0	mesangial proliferative glomerulonephritis	\	\	\	\	0	12	0	1	1	0	0	0	1	0	0	0
308	1	63	0	mesangial proliferative glomerulonephritis	\	\	\	\	0	0	0	0	1	0	0	0	0	0	0	0
311	1	25	0	mesangial proliferative glomerulonephritis	\	\	\	\	0	21.1	0	1	1	0	0	0	0	0	0	0
219	2	68	0	Minor change disease, MCD	\	\	\	\	0	0	0	1	0	0	1	0	0	0	0	0
240	2	22	0	Minor change disease, MCD	\	\	\	\	0	0	0	0	0	0	0	0	0	0	1	0
244	1	36	0	Minor change disease, MCD	\	\	\	\	0	0	0	0	0	0	0	0	0	0	0	0
246	1	16	0	Minor change disease, MCD	\	\	\	\	0	0	0	0	0	0	0	0	0	0	0	0
255	1	42	0	Minor change disease, MCD	\	\	\	\	0	0	0	0	1	0	0	0	0	0	0	0
269	2	26	0	Minor change disease, MCD	\	\	\	\	0	0	0	0	0	0	0	1	0	0	0	0
271	2	14	0	Minor change disease, MCD	\	\	\	\	0	0	0	0	0	0	0	1	0	0	0	0
283	1	61	0	Minor change disease, MCD	\	\	\	\	0	0	0	0	1	0	0	0	0	0	0	0
297	2	30	0	Minor change disease, MCD	\	\	\	\	0	0	0	0	0	0	0	0	0	0	0	0
302	1	34	0	Minor change disease, MCD	\	\	\	\	0	0	0	0	0	0	0	0	0	0	0	0
304	1	49	0	Minor change disease, MCD	\	\	\	\	0	0	0	1	1	0	0	0	2	0	0	0
314	1	27	0	Minor change disease, MCD	\	\	\	\	0	0	0	0	0	0	0	0	0	0	0	0
318	1	22	0	Minor change disease, MCD	\	\	\	\	0	0	0	1	1	0	0	0	0	0	0	0
319	1	46	0	proliferative and sclerosing glomerulonephritis	\	\	\	\	22	73.9	4	1	1	1	0	0	2	0	0	0
222	1	55	0	tubulo-interstitial nephritis，TIN	\	\	\	\	0	0	0	1	0	0	0	0	0	0	0	0
234	2	47	0	tubulo-interstitial nephritis，TIN	\	\	\	\	0	0	0	1	1	0	0	0	0	0	0	0
325	1	29	0	tubulo-interstitial nephritis，TIN	\	\	\	\	0	0	0	1	0	0	0	0	0	0	0	0
327	1	52	0	tubulo-interstitial nephritis，TIN	\	\	\	\	0	33.3	0	1	1	0	0	0	0	0	0	0
339	1	20	0	tubulo-interstitial nephritis，TIN	\	\	\	\	0	0	0	0	1	0	0	0	0	0	0	0
220	1	67	1	IgA nephropathy	1	0	0	3	0	41.7	42	1	0	0	1	0	1	0	0	0
225	1	29	1	IgA nephropathy	1	0	0	0	0	0	6	1	0	0	1	0	1	0	0	0
226	1	31	1	IgA nephropathy	1	0	1	2	0	92.6	7	1	1	0	2	0	1	0	0	0
227	1	38	1	IgA nephropathy	1	0	1	0	0	8	0	1	1	0	1	0	1	0	0	0
230	1	27	1	IgA nephropathy	1	0	0	0	0	0	9	0	0	0	2	0	1	0	0	0
231	1	10	1	IgA nephropathy	1	0	0	0	0	0	0	0	0	0	1	0	2	0	0	0
233	2	31	1	IgA nephropathy	1	0	1	0	12	17.6	0	1	1	2	0	1	0	0	0	0
241	1	55	1	IgA nephropathy	1	0	0	1	0	35.3	0	1	0	0	1	0	1	0	0	0
243	1	31	1	IgA nephropathy	1	0	0	0	0	6.7	7	1	0	0	2	0	2	0	0	0
245	1	22	1	IgA nephropathy	1	0	1	1	5	9.1	5	1	1	1	2	0	1	0	0	1
248	1	34	1	IgA nephropathy	0	0	0	0	0	21.4	0	1	1	0	2	0	1	0	0	0
249	1	23	1	IgA nephropathy	1	0	0	0	0	18.2	0	1	0	0	2	0	1	0	0	0
250	1	30	1	IgA nephropathy	1	0	1	0	6	11.8	12	1	1	0	2	0	1	0	0	0
251	1	26	1	IgA nephropathy	1	0	1	2	14	50	5	1	0	1	2	0	1	0	0	0
257	1	41	1	IgA nephropathy	1	0	0	1	0	0	0	1	1	0	2	0	1	0	0	0
258	1	40	1	IgA nephropathy	1	0	1	1	11	35.7	0	1	1	0	2	0	1	0	0	0
261	1	26	1	IgA nephropathy	1	0	0	0	0	0	6	1	1	0	3	0	1	0	0	0
262	1	28	1	IgA nephropathy	1	0	1	2	18	50	5	1	1	0	2	0	1	0	0	0
263	1	34	1	IgA nephropathy	0	0	1	0	8	8.3	4	1	1	0	1	0	2	0	0	0
264	1	39	1	IgA nephropathy	0	0	1	1	21	21.5	0	1	1	0	2	0	1	0	0	0
265	1	21	1	IgA nephropathy	1	0	1	0	15	7.7	0	1	1	0	2	0	1	0	0	0
267	1	39	1	IgA nephropathy	1	0	0	0	4	29.2	0	1	0	0	2	0	2	0	0	0
270	2	45	1	IgA nephropathy	0	0	0	0	6	11.8	0	1	1	0	2	0	2	0	0	0
272	2	30	1	IgA nephropathy	1	0	1	0	11	44.4	0	1	1	0	2	0	1	0	0	0
273	1	27	1	IgA nephropathy	1	0	0	0	14	0	0	1	1	0	3	0	1	0	0	0
274	1	34	1	IgA nephropathy	1	0	1	1	10	30	0	1	1	0	2	0	1	0	0	0
275	1	49	1	IgA nephropathy	1	0	0	1	0	64	0	1	1	0	1	0	1	0	0	0
278	1	29	1	IgA nephropathy	0	0	0	0	0	3.8	0	1	0	0	1	0	1	0	0	0
280	2	43	1	IgA nephropathy	0	0	0	0	0	0	16	0	1	0	1	0	1	0	0	0
281	1	56	1	IgA nephropathy	1	0	0	1	0	30	0	1	1	0	1	0	1	0	0	0
282	2	31	1	IgA nephropathy	0	0	1	0	3	0	3	1	1	0	2	0	1	0	0	0
285	1	35	1	IgA nephropathy	1	0	0	1	0	0	0	1	1	0	3	0	2	0	0	0
286	1	22	1	IgA nephropathy	1	0	1	0	5	0	0	1	1	0	3	0	1	0	0	0
287	1	17	1	IgA nephropathy	0	0	1	0	4	8.7	0	1	1	0	2	0	1	0	0	0
289	1	40	1	IgA nephropathy	1	0	1	1	14	14.3	0	1	1	0	1	0	1	0	0	0
292	1	30	1	IgA nephropathy	0	0	1	0	3	20.7	10	1	1	0	2	0	1	0	0	0
295	2	36	1	IgA nephropathy	1	0	0	2	0	47.4	0	1	1	0	2	0	1	0	0	1
296	1	56	1	IgA nephropathy	0	0	1	0	6	5.9	0	1	1	0	2	0	0	0	0	0
298	1	13	1	IgA nephropathy	1	0	0	0	0	0	0	1	0	0	2	0	1	0	0	0
300	2	36	1	IgA nephropathy	1	0	1	2	14	66.7	0	1	0	0	2	0	1	0	0	0
303	2	40	1	IgA nephropathy	1	0	1	1	4	28	4	1	1	0	2	0	1	0	0	0
309	2	47	1	IgA nephropathy	0	0	0	0	0	11.5	0	1	1	0	2	0	1	0	0	0
312	2	47	1	IgA nephropathy	0	0	0	0	0	5.6	0	1	1	1	2	0	1	0	0	0
315	2	29	1	IgA nephropathy	1	0	1	1	8	12.5	21	1	1	1	3	0	1	0	0	1
316	1	34	1	IgA nephropathy	1	0	1	2	17	73.9	0	1	1	0	3	0	1	0	0	0
321	2	29	1	IgA nephropathy	0	0	0	0	0	50	0	1	0	0	2	0	1	0	0	0
322	2	32	1	IgA nephropathy	0	0	1	1	5	25	15	1	1	0	2	0	1	0	0	0
326	1	33	1	IgA nephropathy	1	0	0	0	3	0	0	1	0	0	2	0	1	0	0	0
332	1	39	1	IgA nephropathy	0	0	0	0	0	7.1	0	1	1	1	2	0	1	0	0	0
334	2	20	1	IgA nephropathy	0	0	0	0	3.1	3.1	12.5	1	0	1	2	0	1	0	0	0
335	1	15	1	IgA nephropathy	0	0	0	0	0	4.5	5	1	0	1	2	0	1	0	0	0
336	2	37	1	IgA nephropathy	0	0	1	0	10	20	0	1	0	1	2	0	0	0	0	1
337	1	43	1	IgA nephropathy	0	0	0	1	0	20	0	1	1	0	1	0	0	0	0	0
338	1	64	1	IgA nephropathy	0	0	1	1	6	17.6	0	1	1	0	2	0	1	0	0	0
341	2	49	1	IgA nephropathy	0	0	0	0	0	25	0	1	1	0	2	0	1	0	0	0
342	2	39	1	IgA nephropathy	1	0	1	2	0	85	0	1	1	0	1	0	0	0	0	0
343	2	64	1	IgA nephropathy	1	0	1	2	0	4.2	38	1	1	0	1	0	0	0	0	0
345	2	52	1	IgA nephropathy	0	0	0	0	0	0	0	0	0	0	2	0	2	0	0	0
